# Supplementary material for: Gelechiaomelkoi sp. nov. – a new species from the Russian Altai Mountains related to the Nearctic Gelechiamandella Busck, 1904 (Lepidoptera, Gelechiidae), with a synopsis of Gelechia from the Altai Republic of Russia
Source: Zookeys. 2021 Oct 19;1063:105–20. doi: 10.3897/zookeys.1063.71914 (PMC8548287; doi:10.3897/zookeys.1063.71914)
Supplement: XML Treatment for Gelechia omelkoi [file zookeys.1063.71914-treatment1.xml]

<!DOCTYPE tp:taxon-treatment
  PUBLIC "-//TaxonX//DTD Taxonomic Treatment Publishing DTD v0 20100105//EN" "tax-treatment-NSO.dtd">
<tp:taxon-treatment xmlns:tp="http://www.plazi.org/taxpub"><tp:treatment-meta><kwd-group><label>Taxon classification</label><kwd><named-content xmlns:xlink="http://www.w3.org/1999/xlink" content-type="kingdom">Animalia</named-content></kwd><kwd><named-content xmlns:xlink="http://www.w3.org/1999/xlink" content-type="order">Lepidoptera</named-content></kwd><kwd><named-content xmlns:xlink="http://www.w3.org/1999/xlink" content-type="family">Gelechiidae</named-content></kwd></kwd-group><mixed-citation publication-type="journal"><person-group><name><surname>Bidzilya</surname><given-names>Oleksiy</given-names></name><name><surname>Huemer</surname><given-names>Peter</given-names></name><name><surname>Landry</surname><given-names>Jean-François</given-names></name><name><surname>Šumpich</surname><given-names>Jan</given-names></name></person-group><article-title><italic><tp:taxon-name><tp:taxon-name-part taxon-name-part-type="genus" reg="Gelechia">Gelechia</tp:taxon-name-part><tp:taxon-name-part taxon-name-part-type="species" reg="omelkoi">omelkoi</tp:taxon-name-part></tp:taxon-name></italic> sp. nov. – a new species from the Russian Altai Mountains related to the Nearctic <italic><tp:taxon-name><tp:taxon-name-part taxon-name-part-type="genus" reg="Gelechia">Gelechia</tp:taxon-name-part><tp:taxon-name-part taxon-name-part-type="species" reg="mandella">mandella</tp:taxon-name-part></tp:taxon-name></italic> Busck, 1904 (<tp:taxon-name><tp:taxon-name-part taxon-name-part-type="order">Lepidoptera</tp:taxon-name-part></tp:taxon-name>, <tp:taxon-name><tp:taxon-name-part taxon-name-part-type="family">Gelechiidae</tp:taxon-name-part></tp:taxon-name>), with a synopsis of <italic><tp:taxon-name><tp:taxon-name-part taxon-name-part-type="genus" reg="Gelechia">Gelechia</tp:taxon-name-part></tp:taxon-name></italic> from the Altai Republic of Russia</article-title><source>Zookeys</source><day>19</day><month>10</month><year>2021</year><volume>1063</volume><fpage>105</fpage><lpage>120</lpage><pub-id pub-id-type="doi">10.3897/zookeys.1063.71914</pub-id></mixed-citation></tp:treatment-meta><tp:nomenclature><tp:taxon-name>
            <object-id xmlns:xlink="http://www.w3.org/1999/xlink" content-type="arpha" xlink:type="simple">F2881F8E-6D85-5E15-9CB8-353E9FF067BD</object-id>
            <tp:taxon-name-part taxon-name-part-type="genus" reg="Gelechia">Gelechia</tp:taxon-name-part>
            <tp:taxon-name-part taxon-name-part-type="species" reg="omelkoi">omelkoi</tp:taxon-name-part>
            <object-id xmlns:xlink="http://www.w3.org/1999/xlink" content-type="zoobank" xlink:type="simple">http://zoobank.org/831C091D-D8DD-44C0-A3E5-9732381EBA22</object-id>
          </tp:taxon-name><tp:taxon-status xmlns:xlink="http://www.w3.org/1999/xlink" xlink:type="simple">sp. nov.</tp:taxon-status><xref ref-type="fig" rid="F2">Figures 2</xref><xref ref-type="fig" rid="F3">, 6</xref><xref ref-type="fig" rid="F3">, 7</xref><xref ref-type="fig" rid="F4">, 14</xref><xref ref-type="fig" rid="F5">, 15–16</xref></tp:nomenclature><tp:treatment-sec sec-type="material" id="SECID0EWLAG"><title>Material examined.</title><p>Holotype [Russia] • ♂; Altai, Kosh-Agatch distr., Ukok plateau; 2200 m; 19 Jul 2001; Bidzilya leg.; <named-content xmlns:xlink="http://www.w3.org/1999/xlink" content-type="dwc:institutional_code" xlink:type="simple">ZMKU</named-content>.</p></tp:treatment-sec><tp:treatment-sec sec-type="Paratypes" id="SECID0EBMAG"><title>Paratypes.</title><p>Russia • 6 ♂; same collection data as for holotype; 1, 10, 20, 24, 25 Jul 2001; [genitalia slide number] 286/20, O. Bidzilya • 3 ♂; same collection data as for holotype; 22 Jul 1995 [genitalia slide number] 62/03, O. Bidzilya, all <named-content xmlns:xlink="http://www.w3.org/1999/xlink" content-type="dwc:institutional_code" xlink:type="simple">ZMKU</named-content>• 2 ♂; Altai Republic, Kosh-Agatch distr., Northern part of Ukok plateau, Zhumaly river basin; 2400–2500 m; 4–6 Aug 2016; P. Huemer and B. Wiesmair leg. [Barcode identification number] <named-content xmlns:xlink="http://www.w3.org/1999/xlink" content-type="dwc:institutional_code" xlink:type="simple">TLMF</named-content> Lep 20453; <named-content xmlns:xlink="http://www.w3.org/1999/xlink" content-type="dwc:institutional_code" xlink:type="simple">TLMF</named-content> • 4 ♂♂; Altai, Belyashi [Dzhazator] env. (25 km NW), confluence of Argut and Karagem rivers; <named-content xmlns:xlink="http://www.w3.org/1999/xlink" content-type="dwc:verbatimCoordinates" xlink:type="simple"><named-content content-type="geo-json" specific-use="{&#34;type&#34;:&#34;Point&#34;,&#34;coordinates&#34;:[87.173000,49.865000]}" id="NCID0EZMAG" xlink:type="simple">49.865°N, 87.173°E</named-content></named-content>; 1400 m; rocky steppe; 27–28 Jul 2017 [genitalia slide number] 21257, J. Šumpich; J. Šumpich leg. • 1 ♂; Altai, Belyashi (Dzhazator) env. (56 km SE), Dzhazator valley, <named-content xmlns:xlink="http://www.w3.org/1999/xlink" content-type="dwc:verbatimCoordinates" xlink:type="simple"><named-content content-type="geo-json" specific-use="{&#34;type&#34;:&#34;Point&#34;,&#34;coordinates&#34;:[88.200000,49.630000]}" id="NCID0EBNAG" xlink:type="simple">49.63°N, 88.20°E</named-content></named-content>, mountain meadows near Tara river; 2300 m; 25–26 Jul 2017; [genitalia slide number] 21261, J. Šumpich; J. Šumpich leg.; all <named-content xmlns:xlink="http://www.w3.org/1999/xlink" content-type="dwc:institutional_code" xlink:type="simple">NMPC</named-content>.</p><p><bold>Diagnosis.</bold> The new species differs externally from most other Palaearctic species of <italic><tp:taxon-name><tp:taxon-name-part taxon-name-part-type="genus" reg="Gelechia">Gelechia</tp:taxon-name-part></tp:taxon-name></italic> by the uniformly blackish-grey forewing without markings. <italic><tp:taxon-name><tp:taxon-name-part taxon-name-part-type="genus" reg="Gelechia">Gelechia</tp:taxon-name-part><tp:taxon-name-part taxon-name-part-type="species" reg="mandella">mandella</tp:taxon-name-part></tp:taxon-name></italic> and <italic><tp:taxon-name><tp:taxon-name-part taxon-name-part-type="genus" reg="Gelechia">G.</tp:taxon-name-part><tp:taxon-name-part taxon-name-part-type="species" reg="sororculella">sororculella</tp:taxon-name-part></tp:taxon-name></italic> are similarly dark but without glossy forewings and with at least some indication of paler markings. The male genitalia are similar to those of <italic><tp:taxon-name><tp:taxon-name-part taxon-name-part-type="genus" reg="Gelechia">G.</tp:taxon-name-part><tp:taxon-name-part taxon-name-part-type="species" reg="mandella">mandella</tp:taxon-name-part></tp:taxon-name></italic>, <italic><tp:taxon-name><tp:taxon-name-part taxon-name-part-type="genus" reg="Gelechia">G.</tp:taxon-name-part><tp:taxon-name-part taxon-name-part-type="species" reg="sororculella">sororculella</tp:taxon-name-part></tp:taxon-name></italic> and <italic><tp:taxon-name><tp:taxon-name-part taxon-name-part-type="genus" reg="Gelechia">G.</tp:taxon-name-part><tp:taxon-name-part taxon-name-part-type="species" reg="jakovlevi">jakovlevi</tp:taxon-name-part></tp:taxon-name></italic>. The differences among these taxa are summarized in Table <xref ref-type="table" rid="T2">2</xref>.</p><table-wrap id="T2" position="float" orientation="portrait"><label>Table 2.</label><caption><p>Characters separating <italic><tp:taxon-name><tp:taxon-name-part taxon-name-part-type="genus" reg="Gelechia">G.</tp:taxon-name-part><tp:taxon-name-part taxon-name-part-type="species" reg="omelkoi">omelkoi</tp:taxon-name-part></tp:taxon-name></italic> sp. nov., <italic><tp:taxon-name><tp:taxon-name-part taxon-name-part-type="genus" reg="Gelechia">G.</tp:taxon-name-part><tp:taxon-name-part taxon-name-part-type="species" reg="mandella">mandella</tp:taxon-name-part></tp:taxon-name></italic>, <italic><tp:taxon-name><tp:taxon-name-part taxon-name-part-type="genus" reg="Gelechia">G.</tp:taxon-name-part><tp:taxon-name-part taxon-name-part-type="species" reg="sororculella">sororculella</tp:taxon-name-part></tp:taxon-name></italic> and <italic><tp:taxon-name><tp:taxon-name-part taxon-name-part-type="genus" reg="Gelechia">G.</tp:taxon-name-part><tp:taxon-name-part taxon-name-part-type="species" reg="jakovlevi">jakovlevi</tp:taxon-name-part></tp:taxon-name></italic>.</p></caption><table id="TID0EVPBG" rules="all"><tbody><tr><th rowspan="1" colspan="1">Characters</th><th rowspan="1" colspan="1">
                    <italic><tp:taxon-name><tp:taxon-name-part taxon-name-part-type="genus" reg="Gelechia"/><tp:taxon-name-part taxon-name-part-type="species" reg="omelkoi">omelkoi</tp:taxon-name-part></tp:taxon-name></italic>
                  </th><th rowspan="1" colspan="1">
                    <italic><tp:taxon-name><tp:taxon-name-part taxon-name-part-type="genus" reg="Gelechia"/><tp:taxon-name-part taxon-name-part-type="species" reg="mandella">mandella</tp:taxon-name-part></tp:taxon-name></italic>
                  </th><th rowspan="1" colspan="1">
                    <italic><tp:taxon-name><tp:taxon-name-part taxon-name-part-type="genus" reg="Gelechia"/><tp:taxon-name-part taxon-name-part-type="species" reg="sororculella">sororculella</tp:taxon-name-part></tp:taxon-name></italic>
                  </th><th rowspan="1" colspan="1">
                    <italic><tp:taxon-name><tp:taxon-name-part taxon-name-part-type="genus" reg="Gelechia"/><tp:taxon-name-part taxon-name-part-type="species" reg="jakovlevi">jakovlevi</tp:taxon-name-part></tp:taxon-name></italic>
                  </th></tr><tr><td rowspan="1" colspan="1">Apex of phallus</td><td rowspan="1" colspan="1">Short, weakly pointed</td><td rowspan="1" colspan="1">Elongate, pointed, broad at base</td><td rowspan="1" colspan="1">Elongate, pointed, narrow at base</td><td rowspan="1" colspan="1">Elongate, pointed, narrow at base</td></tr><tr><td rowspan="1" colspan="1">Ratio middle part of phallus /caecum</td><td rowspan="1" colspan="1">0,5</td><td rowspan="1" colspan="1">0,7</td><td rowspan="1" colspan="1">0,7</td><td rowspan="1" colspan="1">0,5</td></tr><tr><td rowspan="1" colspan="1">Fultura superior</td><td rowspan="1" colspan="1">Weakly divided, not extended to anteromedial emargination of tegumen</td><td rowspan="1" colspan="1">Weakly divided, not extended to anteromedial emargination of tegumen</td><td rowspan="1" colspan="1">Weakly divided, not extended to anteromedial emargination of tegumen</td><td rowspan="1" colspan="1">Deeply divided, extended to anteromedial emargination of tegumen</td></tr><tr><td rowspan="1" colspan="1">Sacculus</td><td rowspan="1" colspan="1">3/4–4/5 length of cucullus</td><td rowspan="1" colspan="1">2/3–3/4 length of cucullus</td><td rowspan="1" colspan="1">4/5 length of cucullus</td><td rowspan="1" colspan="1">4/5 length of cucullus</td></tr><tr><td rowspan="1" colspan="1">Posterior margin of uncus</td><td rowspan="1" colspan="1">Straight</td><td rowspan="1" colspan="1">Straight</td><td rowspan="1" colspan="1">Straight</td><td rowspan="1" colspan="1">Weakly emarginate</td></tr></tbody></table></table-wrap></tp:treatment-sec><tp:treatment-sec sec-type="description" id="SECID0EWVAG"><title>Description.</title><p>Adult (Figs <xref ref-type="fig" rid="F2">2</xref>, <xref ref-type="fig" rid="F5">15</xref>, <xref ref-type="fig" rid="F5">16</xref>). Forewing length 6.5–7.2 mm (mean = 6.7, n=10). Wingspan 13.8–15.0 mm. (mean = 14.4, n=10). Head, thorax and tegulae black, with rare grey-tipped scales on frons, labial palpus black mixed with white, underside of palpomere 2 with brush of long scales separated by medial gap, white on the inner side, scape black, flagellomeres black, ringed with grey, densely ciliated beneath, forewing overall matt, covered with grey brown- or grey-tipped scales, without markings, fringe grey, brown-tipped; hindwing grey, veins mottled with brown.</p><p>In male, sternum VIII rounded, anterior part narrow, reverse-trapezoid; tergum VIII elongate, tongue-shaped, with paired long coremata (Fig. <xref ref-type="fig" rid="F4">14</xref>).</p><p>Male genitalia (Figs <xref ref-type="fig" rid="F3">6</xref>, <xref ref-type="fig" rid="F3">7</xref>). Uncus broadly rounded, two times broader than long, posterior margin weakly serrated, edged with long setae, distal sclerite of gnathos absent, lateral sclerites slender, short, culcitula broad, pillow-shaped, fultura superior extended anteriorly to about 2/3 length of tegumen, not reaching anteromedial emargination of tegumen, tegumen nearly parallel-sided, 2.5 times longer than broad at base; cucullus slender, of even width, extended to apex of uncus, sacculus in its broadest part 2–3 times as broad as cucullus, apex tapered, curved inwards, extended to 3/4–4/5 length of cucullus, vinculum broad, medial processes rounded, broadly separated; saccus tapered, extended far beyond apex of pedunculi; phallus slightly shorter than tegumen, medial section nearly parallel-sided, caecum distinctly inflated, about 2 times as broad as phallus, apex short, weakly pointed, lateral lobe reverse V-shaped, lateral process short, thorn-shaped, medial sclerite slender, elongate; bulbus ejaculatorius moderately long, sack-shaped, with small irregularly shaped lamina.</p><p>Female genitalia. Unknown.</p></tp:treatment-sec><tp:treatment-sec sec-type="biology" id="SECID0EZWAG"><title>Biology.</title><p>Part of the type series, including the holotype, was collected by netting during early sunrise around dwarf willows (<italic><tp:taxon-name><tp:taxon-name-part taxon-name-part-type="genus" reg="Salix">Salix</tp:taxon-name-part><tp:taxon-name-part taxon-name-part-type="species" reg="glauca">glauca</tp:taxon-name-part></tp:taxon-name></italic> and others) at altitudes from 2200 to 2500 m. It is highly likely that one of these <italic><tp:taxon-name><tp:taxon-name-part taxon-name-part-type="genus" reg="Salix">Salix</tp:taxon-name-part></tp:taxon-name></italic> species is a host plant for the larvae, and that the new species is restricted in its distribution to mountain areas where its possible host plant occurs. Other specimens were attracted to light in the same habitats, in mountains meadow or rocky steppe from 1400 to 2500 m (Figs <xref ref-type="fig" rid="F6">23</xref>, <xref ref-type="fig" rid="F6">24</xref>). <italic><tp:taxon-name><tp:taxon-name-part taxon-name-part-type="genus" reg="Gelechia">Gelechia</tp:taxon-name-part><tp:taxon-name-part taxon-name-part-type="species" reg="sororculella">sororculella</tp:taxon-name-part></tp:taxon-name></italic> is also known from neighboring territories of Altai, but was observed in river valleys (Chuya, Chagan). This species is associated with several species of <italic><tp:taxon-name><tp:taxon-name-part taxon-name-part-type="genus" reg="Salix">Salix</tp:taxon-name-part></tp:taxon-name></italic> (<xref ref-type="bibr" rid="B8">Huemer and Karsholt 1999</xref>), but not with the dwarf willows presumed to be the host for <italic><tp:taxon-name><tp:taxon-name-part taxon-name-part-type="genus" reg="Gelechia">G.</tp:taxon-name-part><tp:taxon-name-part taxon-name-part-type="species" reg="omelkoi">omelkoi</tp:taxon-name-part></tp:taxon-name></italic> sp. nov.</p><fig id="F1" position="float" orientation="portrait"><object-id xmlns:xlink="http://www.w3.org/1999/xlink" content-type="doi" xlink:type="simple">10.3897/zookeys.1063.71914.figure1</object-id><object-id xmlns:xlink="http://www.w3.org/1999/xlink" content-type="arpha" xlink:type="simple">CED14DEE-9337-571D-BCD8-AD3EEACB585D</object-id><label>Figure 1.</label><caption><p>Neighbor-Joining tree of <italic><tp:taxon-name><tp:taxon-name-part taxon-name-part-type="genus" reg="Gelechia">Gelechia</tp:taxon-name-part><tp:taxon-name-part taxon-name-part-type="species" reg="omelkoi">omelkoi</tp:taxon-name-part></tp:taxon-name></italic> sp. nov. and nearest European and North American <italic><tp:taxon-name><tp:taxon-name-part taxon-name-part-type="genus" reg="Gelechia">Gelechia</tp:taxon-name-part></tp:taxon-name></italic> spp. in BOLD, with the generic type species <italic><tp:taxon-name><tp:taxon-name-part taxon-name-part-type="genus" reg="Gelechia">Gelechia</tp:taxon-name-part><tp:taxon-name-part taxon-name-part-type="species" reg="rhombella">rhombella</tp:taxon-name-part></tp:taxon-name></italic> as outgroup (Kimura 2-parameter, constructed with MEGA 6 cf. <xref ref-type="bibr" rid="B23">Tamura et al. 2013</xref>), only sequences &gt;500 bp considered. The scale bar only applies to internal branches between species. Width of triangles represents sample size, depth represents genetic variation within the cluster. Source: DNA Barcode data from BOLD (Barcode of Life Database, cf. <xref ref-type="bibr" rid="B21">Ratnasingham and Hebert 2007</xref>).</p></caption><graphic xmlns:xlink="http://www.w3.org/1999/xlink" xlink:href="zookeys-1063-105-g001.jpg" position="float" orientation="portrait" xlink:type="simple" id="oo_600750.jpg"><uri content-type="original_file" xlink:type="simple">https://binary.pensoft.net/fig/600750</uri></graphic></fig><p>Molecular data. BIN: <ext-link xmlns:xlink="http://www.w3.org/1999/xlink" xlink:type="simple" ext-link-type="uri" xlink:href="http://boldsystems.org/index.php/Public_BarcodeCluster?clusteruri=BOLD:ADD9926">BOLD:ADD9926</ext-link> (n=1). The minimum distance to the nearest neighbour, the North American <italic><tp:taxon-name><tp:taxon-name-part taxon-name-part-type="genus" reg="Gelechia">G.</tp:taxon-name-part><tp:taxon-name-part taxon-name-part-type="species" reg="mandella">mandella</tp:taxon-name-part></tp:taxon-name></italic>, is 2.88%, whereas it is 5.94% distant from the nearest Palaearctic <italic><tp:taxon-name><tp:taxon-name-part taxon-name-part-type="genus" reg="Gelechia">G.</tp:taxon-name-part><tp:taxon-name-part taxon-name-part-type="species" reg="sororculella">sororculella</tp:taxon-name-part></tp:taxon-name></italic> (Fig. <xref ref-type="fig" rid="F1">1</xref>).</p></tp:treatment-sec><tp:treatment-sec sec-type="distribution" id="SECID0EN2AG"><title>Distribution.</title><p>Russia: Altai Republic, Ukok plateau and South Chuisky ridge.</p></tp:treatment-sec><tp:treatment-sec sec-type="etymology" id="SECID0ES2AG"><title>Etymology.</title><p>The new species is named in honour of Mikhail M. Omelko (Federal Scientific Center of East Asia Terrestrial Biodiversity, Far Eastern Branch, Russian Academy of Sciences, Vladivostok, Russia), in recognition of his contribution to the study of <tp:taxon-name><tp:taxon-name-part taxon-name-part-type="family">Gelechiidae</tp:taxon-name-part></tp:taxon-name>, and the genus <italic><tp:taxon-name><tp:taxon-name-part taxon-name-part-type="genus" reg="Gelechia">Gelechia</tp:taxon-name-part></tp:taxon-name></italic> in particular. The species name is a noun in the genitive case.</p></tp:treatment-sec><tp:treatment-sec><!--Section generated to contain objects referenced in tp:taxon-treatment.--><fig id="F2" position="float" orientation="portrait"><object-id xmlns:xlink="http://www.w3.org/1999/xlink" content-type="doi" xlink:type="simple">10.3897/zookeys.1063.71914.figures2-5</object-id><object-id xmlns:xlink="http://www.w3.org/1999/xlink" content-type="arpha" xlink:type="simple">23D8A0ED-1D26-5AB4-878A-A837F7DC22F2</object-id><label>Figures 2–5.</label><caption><p><italic><tp:taxon-name><tp:taxon-name-part taxon-name-part-type="genus" reg="Gelechia">Gelechia</tp:taxon-name-part></tp:taxon-name></italic> spp. Adults. <bold>2, 2A</bold><italic><tp:taxon-name><tp:taxon-name-part taxon-name-part-type="genus" reg="Gelechia">Gelechia</tp:taxon-name-part><tp:taxon-name-part taxon-name-part-type="species" reg="omelkoi">omelkoi</tp:taxon-name-part></tp:taxon-name></italic> sp. nov. <bold>2</bold> adult, holotype <bold>2A</bold> head, paratype <bold>3–5</bold><italic><tp:taxon-name><tp:taxon-name-part taxon-name-part-type="genus" reg="Gelechia">G.</tp:taxon-name-part><tp:taxon-name-part taxon-name-part-type="species" reg="mandella">mandella</tp:taxon-name-part></tp:taxon-name></italic><bold>3, 3A</bold> male, Alberta <bold>3</bold> adult <bold>3A</bold> head <bold>4, 4A</bold> male, Yukon <bold>4</bold> adult <bold>4A</bold> head <bold>5, 5A</bold> female Alberta <bold>5</bold> adult <bold>5A</bold> head.</p></caption><graphic xmlns:xlink="http://www.w3.org/1999/xlink" xlink:href="zookeys-1063-105-g002.jpg" position="float" orientation="portrait" xlink:type="simple" id="oo_600752.jpg"><uri content-type="original_file" xlink:type="simple">https://binary.pensoft.net/fig/600752</uri></graphic></fig><fig id="F3" position="float" orientation="portrait"><object-id xmlns:xlink="http://www.w3.org/1999/xlink" content-type="doi" xlink:type="simple">10.3897/zookeys.1063.71914.figures6-11</object-id><object-id xmlns:xlink="http://www.w3.org/1999/xlink" content-type="arpha" xlink:type="simple">664CAFDC-520C-561A-B1FC-1FD31BF95E67</object-id><label>Figures 6–11.</label><caption><p><italic><tp:taxon-name><tp:taxon-name-part taxon-name-part-type="genus" reg="Gelechia">Gelechia</tp:taxon-name-part></tp:taxon-name></italic> spp., male genitalia. <bold>6, 7</bold><italic><tp:taxon-name><tp:taxon-name-part taxon-name-part-type="genus" reg="Gelechia">G.</tp:taxon-name-part><tp:taxon-name-part taxon-name-part-type="species" reg="omelkoi">omelkoi</tp:taxon-name-part></tp:taxon-name></italic> sp. nov., paratypes <bold>6</bold> genitalia slide 286/20, O. Bidzilya <bold>7</bold> genitalia slide 62/03, O. Bidzilya <bold>8, 9</bold><italic><tp:taxon-name><tp:taxon-name-part taxon-name-part-type="genus" reg="Gelechia">G.</tp:taxon-name-part><tp:taxon-name-part taxon-name-part-type="species" reg="mandella">mandella</tp:taxon-name-part></tp:taxon-name></italic><bold>8</bold> Alberta, genitalia slide MIC 8484 <bold>9</bold> Yukon, genitalia slide MIC 8486 <bold>10</bold><italic><tp:taxon-name><tp:taxon-name-part taxon-name-part-type="genus" reg="Gelechia">G.</tp:taxon-name-part><tp:taxon-name-part taxon-name-part-type="species" reg="sororculella">sororculella</tp:taxon-name-part></tp:taxon-name></italic>, genitalia slide 287/20, O. Bidzilya <bold>11</bold><italic><tp:taxon-name><tp:taxon-name-part taxon-name-part-type="genus" reg="Gelechia">G.</tp:taxon-name-part><tp:taxon-name-part taxon-name-part-type="species" reg="jakovlevi">jakovlevi</tp:taxon-name-part></tp:taxon-name></italic>, lectotype, genitalia slide 309/20, O. Bidzilya.</p></caption><graphic xmlns:xlink="http://www.w3.org/1999/xlink" xlink:href="zookeys-1063-105-g003.jpg" position="float" orientation="portrait" xlink:type="simple" id="oo_600753.jpg"><uri content-type="original_file" xlink:type="simple">https://binary.pensoft.net/fig/600753</uri></graphic></fig><fig id="F4" position="float" orientation="portrait"><object-id xmlns:xlink="http://www.w3.org/1999/xlink" content-type="doi" xlink:type="simple">10.3897/zookeys.1063.71914.figures12-14</object-id><object-id xmlns:xlink="http://www.w3.org/1999/xlink" content-type="arpha" xlink:type="simple">582851E1-E1FF-5028-82C1-2BA13CB38F1C</object-id><label>Figures 12–14.</label><caption><p><italic><tp:taxon-name><tp:taxon-name-part taxon-name-part-type="genus" reg="Gelechia">Gelechia</tp:taxon-name-part></tp:taxon-name></italic> spp., genitalia and abdomen. <bold>12, 13</bold><italic><tp:taxon-name><tp:taxon-name-part taxon-name-part-type="genus" reg="Gelechia">G.</tp:taxon-name-part><tp:taxon-name-part taxon-name-part-type="species" reg="mandella">mandella</tp:taxon-name-part></tp:taxon-name></italic>. <bold>12</bold> abdomen, male, genitalia slide MIC 8484 <bold>13A, B</bold> Female genitalia, slide MIC 8485 13A segment VIII (enlarged) <bold>13B</bold> Signum (enlarged) <bold>14</bold><italic><tp:taxon-name><tp:taxon-name-part taxon-name-part-type="genus" reg="Gelechia">G.</tp:taxon-name-part><tp:taxon-name-part taxon-name-part-type="species" reg="omelkoi">omelkoi</tp:taxon-name-part></tp:taxon-name></italic> sp. nov., male segment VIII, genitalia. slide 62/03, O. Bidzilya.</p></caption><graphic xmlns:xlink="http://www.w3.org/1999/xlink" xlink:href="zookeys-1063-105-g004.jpg" position="float" orientation="portrait" xlink:type="simple" id="oo_600754.jpg"><uri content-type="original_file" xlink:type="simple">https://binary.pensoft.net/fig/600754</uri></graphic></fig><fig id="F5" position="float" orientation="portrait"><object-id xmlns:xlink="http://www.w3.org/1999/xlink" content-type="doi" xlink:type="simple">10.3897/zookeys.1063.71914.figures15-22</object-id><object-id xmlns:xlink="http://www.w3.org/1999/xlink" content-type="arpha" xlink:type="simple">996AC1AD-3355-599E-ACB2-A45D35888873</object-id><label>Figures 15–22.</label><caption><p><italic><tp:taxon-name><tp:taxon-name-part taxon-name-part-type="genus" reg="Gelechia">Gelechia</tp:taxon-name-part></tp:taxon-name></italic> spp., adults. <bold>15, 16</bold><italic><tp:taxon-name><tp:taxon-name-part taxon-name-part-type="genus" reg="Gelechia">G.</tp:taxon-name-part><tp:taxon-name-part taxon-name-part-type="species" reg="omelkoi">omelkoi</tp:taxon-name-part></tp:taxon-name></italic> sp. nov., paratypes, males. <bold>15</bold> Dzhazator. <bold>16</bold> Karagem. <bold>17, 18</bold><italic><tp:taxon-name><tp:taxon-name-part taxon-name-part-type="genus" reg="Gelechia">G.</tp:taxon-name-part><tp:taxon-name-part taxon-name-part-type="species" reg="jakovlevi">jakovlevi</tp:taxon-name-part></tp:taxon-name></italic>. <bold>17</bold> Male, Karagem. <bold>18</bold> Female, Iodro <bold>19</bold><italic><tp:taxon-name><tp:taxon-name-part taxon-name-part-type="genus" reg="Gelechia">G.</tp:taxon-name-part><tp:taxon-name-part taxon-name-part-type="species" reg="sororculella">sororculella</tp:taxon-name-part></tp:taxon-name></italic>, male, Cherga <bold>20</bold><italic><tp:taxon-name><tp:taxon-name-part taxon-name-part-type="genus" reg="Gelechia">G.</tp:taxon-name-part><tp:taxon-name-part taxon-name-part-type="species" reg="muscosella">muscosella</tp:taxon-name-part></tp:taxon-name></italic>, male, Aktash <bold>21</bold><italic><tp:taxon-name><tp:taxon-name-part taxon-name-part-type="genus" reg="Gelechia">G.</tp:taxon-name-part><tp:taxon-name-part taxon-name-part-type="species" reg="hippophaella">hippophaella</tp:taxon-name-part></tp:taxon-name></italic>, female, Karagem <bold>22</bold><italic><tp:taxon-name><tp:taxon-name-part taxon-name-part-type="genus" reg="Gelechia">G.</tp:taxon-name-part><tp:taxon-name-part taxon-name-part-type="species" reg="sirotina">sirotina</tp:taxon-name-part></tp:taxon-name></italic>, male, Karagem.</p></caption><graphic xmlns:xlink="http://www.w3.org/1999/xlink" xlink:href="zookeys-1063-105-g005.jpg" position="float" orientation="portrait" xlink:type="simple" id="oo_600755.jpg"><uri content-type="original_file" xlink:type="simple">https://binary.pensoft.net/fig/600755</uri></graphic></fig><fig id="F6" position="float" orientation="portrait"><object-id xmlns:xlink="http://www.w3.org/1999/xlink" content-type="doi" xlink:type="simple">10.3897/zookeys.1063.71914.figures23-24</object-id><object-id xmlns:xlink="http://www.w3.org/1999/xlink" content-type="arpha" xlink:type="simple">44C2E3FA-D6E1-5673-8490-72813556EC37</object-id><label>Figures 23, 24.</label><caption><p>Habitats of <italic><tp:taxon-name><tp:taxon-name-part taxon-name-part-type="genus" reg="Gelechia">Gelechia</tp:taxon-name-part><tp:taxon-name-part taxon-name-part-type="species" reg="omelkoi">omelkoi</tp:taxon-name-part></tp:taxon-name></italic> sp. nov. <bold>23</bold> Steppe near the confluence of Argut and Karagem rivers <bold>24</bold> mountain steppe near Dzhazator (photographs by Jan Šumpich).</p></caption><graphic xmlns:xlink="http://www.w3.org/1999/xlink" xlink:href="zookeys-1063-105-g006.jpg" position="float" orientation="portrait" xlink:type="simple" id="oo_600756.jpg"><uri content-type="original_file" xlink:type="simple">https://binary.pensoft.net/fig/600756</uri></graphic></fig></tp:treatment-sec><ref-list><ref id="B8"><mixed-citation xmlns:xlink="http://www.w3.org/1999/xlink" xlink:type="simple"><person-group><name name-style="western"><surname>Huemer</surname><given-names>P</given-names></name><name name-style="western"><surname>Karsholt</surname><given-names>O</given-names></name></person-group> (<year>1999</year>) <source><tp:taxon-name><tp:taxon-name-part taxon-name-part-type="family">Gelechiidae</tp:taxon-name-part></tp:taxon-name> I (<tp:taxon-name><tp:taxon-name-part taxon-name-part-type="family">Gelechiidae</tp:taxon-name-part></tp:taxon-name>: <tp:taxon-name><tp:taxon-name-part taxon-name-part-type="subfamily">Gelechiinae</tp:taxon-name-part></tp:taxon-name>, <tp:taxon-name><tp:taxon-name-part taxon-name-part-type="family">Teleiodinae</tp:taxon-name-part></tp:taxon-name>). In: Huemer P, Karsholt O, Lyneborg L (Eds) Microlepidoptera of Europe. Vol. 3.</source><publisher-name>Apollo Books</publisher-name>, <publisher-loc>Stenstrup</publisher-loc>, <size units="page">356 pp</size>.</mixed-citation></ref><ref id="B23"><mixed-citation xmlns:xlink="http://www.w3.org/1999/xlink" xlink:type="simple"><person-group><name name-style="western"><surname>Tamura</surname><given-names>K</given-names></name><name name-style="western"><surname>Stecher</surname><given-names>G</given-names></name><name name-style="western"><surname>Peterson</surname><given-names>D</given-names></name><name name-style="western"><surname>Filipski</surname><given-names>A</given-names></name><name name-style="western"><surname>Kumar</surname><given-names>S</given-names></name></person-group> (<year>2013</year>) <article-title>MEGA6: Molecular Evolutionary Genetics Analysis version 6.0.</article-title><source>Molecular Biology and Evolution</source><volume>30</volume>: <fpage>2725</fpage>–<lpage>2729</lpage>.</mixed-citation></ref><ref id="B21"><mixed-citation xmlns:xlink="http://www.w3.org/1999/xlink" xlink:type="simple"><person-group><name name-style="western"><surname>Ratnasingham</surname><given-names>S</given-names></name><name name-style="western"><surname>Hebert</surname><given-names>PDN</given-names></name></person-group> (<year>2007</year>) BOLD: The Barcode of Life Data System (<ext-link xlink:type="simple" ext-link-type="uri" xlink:href="http://www.barcodinglife.org">http://www.barcodinglife.org</ext-link>). Molecular Ecology Notes 7: 355–364.</mixed-citation></ref></ref-list></tp:taxon-treatment>
