# Supplementary material for: Gelechiaomelkoi sp. nov. – a new species from the Russian Altai Mountains related to the Nearctic Gelechiamandella Busck, 1904 (Lepidoptera, Gelechiidae), with a synopsis of Gelechia from the Altai Republic of Russia
Source: Zookeys. 2021 Oct 19;1063:105–20. doi: 10.3897/zookeys.1063.71914 (PMC8548287; doi:10.3897/zookeys.1063.71914)
Supplement: XML Treatment for Gelechia sirotina [file zookeys.1063.71914-treatment7.xml]

<!DOCTYPE tp:taxon-treatment
  PUBLIC "-//TaxonX//DTD Taxonomic Treatment Publishing DTD v0 20100105//EN" "tax-treatment-NSO.dtd">
<tp:taxon-treatment xmlns:tp="http://www.plazi.org/taxpub"><tp:treatment-meta><kwd-group><label>Taxon classification</label><kwd><named-content xmlns:xlink="http://www.w3.org/1999/xlink" content-type="kingdom">Animalia</named-content></kwd><kwd><named-content xmlns:xlink="http://www.w3.org/1999/xlink" content-type="order">Lepidoptera</named-content></kwd><kwd><named-content xmlns:xlink="http://www.w3.org/1999/xlink" content-type="family">Gelechiidae</named-content></kwd></kwd-group><mixed-citation publication-type="journal"><person-group><name><surname>Bidzilya</surname><given-names>Oleksiy</given-names></name><name><surname>Huemer</surname><given-names>Peter</given-names></name><name><surname>Landry</surname><given-names>Jean-François</given-names></name><name><surname>Šumpich</surname><given-names>Jan</given-names></name></person-group><article-title><italic><tp:taxon-name><tp:taxon-name-part taxon-name-part-type="genus" reg="Gelechia">Gelechia</tp:taxon-name-part><tp:taxon-name-part taxon-name-part-type="species" reg="omelkoi">omelkoi</tp:taxon-name-part></tp:taxon-name></italic> sp. nov. – a new species from the Russian Altai Mountains related to the Nearctic <italic><tp:taxon-name><tp:taxon-name-part taxon-name-part-type="genus" reg="Gelechia">Gelechia</tp:taxon-name-part><tp:taxon-name-part taxon-name-part-type="species" reg="mandella">mandella</tp:taxon-name-part></tp:taxon-name></italic> Busck, 1904 (<tp:taxon-name><tp:taxon-name-part taxon-name-part-type="order">Lepidoptera</tp:taxon-name-part></tp:taxon-name>, <tp:taxon-name><tp:taxon-name-part taxon-name-part-type="family">Gelechiidae</tp:taxon-name-part></tp:taxon-name>), with a synopsis of <italic><tp:taxon-name><tp:taxon-name-part taxon-name-part-type="genus" reg="Gelechia">Gelechia</tp:taxon-name-part></tp:taxon-name></italic> from the Altai Republic of Russia</article-title><source>Zookeys</source><day>19</day><month>10</month><year>2021</year><volume>1063</volume><fpage>105</fpage><lpage>120</lpage><pub-id pub-id-type="doi">10.3897/zookeys.1063.71914</pub-id></mixed-citation></tp:treatment-meta><tp:nomenclature><tp:taxon-name>
            <object-id xmlns:xlink="http://www.w3.org/1999/xlink" content-type="arpha" xlink:type="simple">BE2F110C-0B03-518D-B018-E38484E241B2</object-id>
            <tp:taxon-name-part taxon-name-part-type="genus" reg="Gelechia">Gelechia</tp:taxon-name-part>
            <tp:taxon-name-part taxon-name-part-type="species" reg="sirotina">sirotina</tp:taxon-name-part>
          </tp:taxon-name><tp:taxon-authority>Omelko, 1986</tp:taxon-authority><xref ref-type="fig" rid="F5">Fig. 22</xref></tp:nomenclature><tp:treatment-sec sec-type="material" id="SECID0EGFAI"><title>Material examined.</title><p>Russia • 1 ♂; Altai, Belyashi (Dzhazator) env. (25 km NW), confluence of Argut and Karagem rivers; rocky steppe; <named-content xmlns:xlink="http://www.w3.org/1999/xlink" content-type="dwc:verbatimCoordinates" xlink:type="simple"><named-content content-type="geo-json" specific-use="{&#34;type&#34;:&#34;Point&#34;,&#34;coordinates&#34;:[87.173000,49.865000]}" id="NCID0EPFAI" xlink:type="simple">49.865°N, 87.173°E</named-content></named-content>; 1400 m; 27–28 Jul 2017 [genitalia slide number] 19922, J. Šumpich; J. Šumpich leg.; <named-content xmlns:xlink="http://www.w3.org/1999/xlink" content-type="dwc:institutional_code" xlink:type="simple">NMPC</named-content>.</p></tp:treatment-sec><tp:treatment-sec sec-type="distribution" id="SECID0EZFAI"><title>Distribution.</title><p>Belarus; Tajikistan (<xref ref-type="bibr" rid="B16">Piskunov 1989</xref>); Russia: Altai (new record), Tuva, Zabaikalskiy krai, Primorskiy krai (<xref ref-type="bibr" rid="B19">Ponomarenko 2019</xref>).</p></tp:treatment-sec><tp:treatment-sec><!--Section generated to contain objects referenced in tp:taxon-treatment.--><fig id="F5" position="float" orientation="portrait"><object-id xmlns:xlink="http://www.w3.org/1999/xlink" content-type="doi" xlink:type="simple">10.3897/zookeys.1063.71914.figures15-22</object-id><object-id xmlns:xlink="http://www.w3.org/1999/xlink" content-type="arpha" xlink:type="simple">996AC1AD-3355-599E-ACB2-A45D35888873</object-id><label>Figures 15–22.</label><caption><p><italic><tp:taxon-name><tp:taxon-name-part taxon-name-part-type="genus" reg="Gelechia">Gelechia</tp:taxon-name-part></tp:taxon-name></italic> spp., adults. <bold>15, 16</bold><italic><tp:taxon-name><tp:taxon-name-part taxon-name-part-type="genus" reg="Gelechia">G.</tp:taxon-name-part><tp:taxon-name-part taxon-name-part-type="species" reg="omelkoi">omelkoi</tp:taxon-name-part></tp:taxon-name></italic> sp. nov., paratypes, males. <bold>15</bold> Dzhazator. <bold>16</bold> Karagem. <bold>17, 18</bold><italic><tp:taxon-name><tp:taxon-name-part taxon-name-part-type="genus" reg="Gelechia">G.</tp:taxon-name-part><tp:taxon-name-part taxon-name-part-type="species" reg="jakovlevi">jakovlevi</tp:taxon-name-part></tp:taxon-name></italic>. <bold>17</bold> Male, Karagem. <bold>18</bold> Female, Iodro <bold>19</bold><italic><tp:taxon-name><tp:taxon-name-part taxon-name-part-type="genus" reg="Gelechia">G.</tp:taxon-name-part><tp:taxon-name-part taxon-name-part-type="species" reg="sororculella">sororculella</tp:taxon-name-part></tp:taxon-name></italic>, male, Cherga <bold>20</bold><italic><tp:taxon-name><tp:taxon-name-part taxon-name-part-type="genus" reg="Gelechia">G.</tp:taxon-name-part><tp:taxon-name-part taxon-name-part-type="species" reg="muscosella">muscosella</tp:taxon-name-part></tp:taxon-name></italic>, male, Aktash <bold>21</bold><italic><tp:taxon-name><tp:taxon-name-part taxon-name-part-type="genus" reg="Gelechia">G.</tp:taxon-name-part><tp:taxon-name-part taxon-name-part-type="species" reg="hippophaella">hippophaella</tp:taxon-name-part></tp:taxon-name></italic>, female, Karagem <bold>22</bold><italic><tp:taxon-name><tp:taxon-name-part taxon-name-part-type="genus" reg="Gelechia">G.</tp:taxon-name-part><tp:taxon-name-part taxon-name-part-type="species" reg="sirotina">sirotina</tp:taxon-name-part></tp:taxon-name></italic>, male, Karagem.</p></caption><graphic xmlns:xlink="http://www.w3.org/1999/xlink" xlink:href="zookeys-1063-105-g005.jpg" position="float" orientation="portrait" xlink:type="simple" id="oo_600755.jpg"><uri content-type="original_file" xlink:type="simple">https://binary.pensoft.net/fig/600755</uri></graphic></fig></tp:treatment-sec><ref-list><ref id="B16"><mixed-citation xmlns:xlink="http://www.w3.org/1999/xlink" xlink:type="simple"><person-group><name name-style="western"><surname>Piskunov</surname><given-names>VI</given-names></name></person-group> (<year>1989</year>) Fauna vyemchatokrylykh molei (<tp:taxon-name><tp:taxon-name-part taxon-name-part-type="order">Lepidoptera</tp:taxon-name-part></tp:taxon-name>, <tp:taxon-name><tp:taxon-name-part taxon-name-part-type="family">Gelechiidae</tp:taxon-name-part></tp:taxon-name>) Belorusskoi SSR po resultatam issledovanii 1978–1988 gg [Gelechiid Moths of Belarussia based on study in 1978–1988]. Dinamica zootsenozov, problemy ochrany i ratsionalnogo ispol’zovaniaya zhivotnogo mira Belorussii. VI Zoological Conference, Theses of reports (19–21 September 1989), Vitebsk. Nauka i technika, Minsk, 100–101. [In Russian]</mixed-citation></ref><ref id="B19"><mixed-citation xmlns:xlink="http://www.w3.org/1999/xlink" xlink:type="simple"><person-group><name name-style="western"><surname>Ponomarenko</surname><given-names>MG</given-names></name></person-group> (<year>2019</year>) <article-title><tp:taxon-name><tp:taxon-name-part taxon-name-part-type="family">Gelechiidae</tp:taxon-name-part></tp:taxon-name>.</article-title> In: <person-group><name name-style="western"><surname>Sinev</surname><given-names>SYu</given-names></name></person-group> (<role>Ed.</role>) <issue-title>Katalog cheshuekrylykh (Lepidoptera) Rossii [Catalogue of the Lepidoptera of Russia].</issue-title><source>Edition 2. Saint Petersburg: Zoological Institute of the Russian Academy of Sciences</source>, <fpage>91</fpage>–<lpage>112</lpage>. [In Russian]</mixed-citation></ref></ref-list></tp:taxon-treatment>
